# Supplementary material for: Differences in Morphology of Rural vs. Urban Individuals of the Flightless Ground Beetle, Carabus convexus
Source: Insects. 2025 Apr 19;16(4):430. doi: 10.3390/insects16040430 (PMC12027500; doi:10.3390/insects16040430)
Supplement: Supplementary file 1 [file insects-16-00430-s001.zip]

Archive with 1 entries (1 files):
- insects-3456072-supplementary.pdf
